# Supplementary material for: iERM: An Interpretable Deep Learning System to Classify Epiretinal Membrane for Different Optical Coherence Tomography Devices: A Multi-Center Analysis
Source: J Clin Med. 2023 Jan 4;12(2):400. doi: 10.3390/jcm12020400 (PMC9862104; doi:10.3390/jcm12020400)
Supplement: Supplementary file 1 [file jcm-12-00400-s001.zip]

Archive with 1 entries (1 files):
- jcm-2063210-supplementary.pdf
